# Supplementary material for: Effect of Day Length on Growth and Gonadal Development in Meishan Male Pigs
Source: Animals (Basel). 2024 Mar 13;14(6):876. doi: 10.3390/ani14060876 (PMC10967555; doi:10.3390/ani14060876)
Supplement: Supplementary file 1 [file animals-14-00876-s001.zip]

Archive with 1 entries (1 files):
- animals-2857979-supplementary.pdf
